# Supplementary material for: Friendship Concept and Community Network Structure among Elementary School and University Students
Source: PLoS One. 2016 Oct 19;11(10):e0164886. doi: 10.1371/journal.pone.0164886 (PMC5070781; doi:10.1371/journal.pone.0164886)
Supplement: S1 Dataset — Copies of the seven adjacency matrices used in the study. (ZIP) [file pone.0164886.s002.zip]

Archive with 7 entries (7 files):
- E1_matrix.txt
- E1NF_matrix.txt
- E2_matrix.txt
- E2NF_matrix.txt
- E3_matrix.txt
- E3NF_matrix.txt
- University_matrix.txt
