# Supplementary material for: Friendship Concept and Community Network Structure among Elementary School and University Students
Source: PLoS One. 2016 Oct 19;11(10):e0164886. doi: 10.1371/journal.pone.0164886 (PMC5070781; doi:10.1371/journal.pone.0164886)
Supplement: S1 File — (ZIP) [file pone.0164886.s003.zip]

Archive with 5 entries (5 files):
- COBISH Dictamen.jpeg
- E1.pdf
- E2.pdf
- E3.pdf
- University.pdf
